# Supplementary material for: Identifying High-Risk Pre-Term Pregnancies Using the Fetal Heart Rate and Machine Learning
Source: Bioengineering (Basel). 2026 Feb 11;13(2):203. doi: 10.3390/bioengineering13020203 (PMC12937779; doi:10.3390/bioengineering13020203)
Supplement: Supplementary file 1 [file bioengineering-13-00203-s001.zip]

Archive with 1 entries (1 files):
- bioengineering-3660575-supplementary.pdf
